# Supplementary material for: Effects of Omega-3 Long Chain Polyunsaturated Fatty Acid Supplementation on Cardiovascular Mortality: The Importance of the Dose of DHA
Source: Nutrients. 2017 Nov 30;9(12):1305. doi: 10.3390/nu9121305 (PMC5748755; doi:10.3390/nu9121305)
Supplement: Supplementary file 1 [file nutrients-09-01305-s001.zip]

Archive with 1 entries (1 files):
- nutrients-231302-supplementary.pdf
